# Supplementary material for: Spider Venom-Derived Peptide Exhibits Dual Anti-Inflammatory and Antioxidative Activities in LPS-Stimulated BEAS-2B Cells
Source: Antioxidants (Basel). 2025 Dec 11;14(12):1485. doi: 10.3390/antiox14121485 (PMC12729936; doi:10.3390/antiox14121485)
Supplement: Supplementary file 1 [file antioxidants-14-01485-s001.zip]

Archive with 1 entries (1 files):
- antioxidants-3986812--supplementary.pdf
